# Supplementary material for: The Positive Relationship between Moderate-to-Vigorous Physical Activity and Bone Mineral Content Is Not Mediated by Free Leptin Index in Prepubertal Children: The PANIC Study
Source: Int J Environ Res Public Health. 2021 May 18;18(10):5365. doi: 10.3390/ijerph18105365 (PMC8157575; doi:10.3390/ijerph18105365)
Supplement: Supplementary file 1 [file ijerph-18-05365-s001.zip]

Archive with 1 entries (1 files):
- ijerph-1212057-supplementary.pdf
